# Supplementary material for: A national survey of anthelmintic resistance in ascarid and strongylid nematodes in Australian Thoroughbred horses
Source: Int J Parasitol Drugs Drug Resist. 2023 Nov 29;24:100517. doi: 10.1016/j.ijpddr.2023.11.006 (PMC10757041; doi:10.1016/j.ijpddr.2023.11.006)
Supplement: Multimedia component 1 [file mmc1.zip]

Archive with 1 entries (1 files):
- Revised Ms. IJPDDR-D-23-00067_R2_Supplementary Tables.DOCX
